# Supplementary material for: Climate risk index for Italy
Source: Philos Trans A Math Phys Eng Sci. 2018 Apr 30;376(2121):20170305. doi: 10.1098/rsta.2017.0305 (PMC5938637; doi:10.1098/rsta.2017.0305)
Supplement: Table 3 - final results by provinces [file rsta20170305supp2.xlsx]

## Sheet: Table 3
				CRI scores						CRI OWA scores						ACI
				2021-2050			2071-2100			2021-2050			2071-2100
ISTAT Code	Abbr	Name	NUTS3 code	MAX	MIN	MED	MAX	MIN	MED	MAX	MIN	MED	MAX	MIN	MED
1	TO	Torino	ITC11	0.23	-0.302	-0.104	0.177	-0.538	0.028	-0.11	-0.501	-0.363	0.062	-0.733	-0.543	0.436
2	VC	Vercelli	ITC12	0.168	-0.16	-0.024	0.121	-0.323	-0.1	0.111	-0.341	-0.249	0.163	-0.354	-0.062	0
3	NO	Novara	ITC15	0.19	-0.117	0.075	0.144	-0.29	-0.042	0.172	-0.263	-0.156	0.191	-0.313	0.008	0.416
4	CN	Cuneo	ITC16	0.348	-0.414	0.006	0.226	-0.77	-0.005	-0.068	-0.295	-0.073	0.059	-0.839	-0.565	0.306
5	AT	Asti	ITC17	0.134	-0.112	0.023	0.141	-0.354	0.04	0.115	-0.28	-0.177	0.117	-0.27	-0.106	-0.082
6	AL	Alessandria	ITC18	0.109	-0.032	0.036	0.218	-0.179	-0.116	-0.002	-0.193	-0.123	-0.043	-0.165	-0.139	0.055
7	AO	Aosta	ITC20	-0.059	-0.175	-0.068	0.222	-0.315	-0.075	-0.285	-0.367	-0.287	-0.09	-0.266	-0.145	0.64
8	IM	Imperia	ITC31	0.094	-0.027	-0.008	0.07	-0.226	-0.124	0.094	-0.255	-0.17	0.099	-0.361	-0.145	-0.1
9	SV	Savona	ITC32	0.11	-0.109	-0.043	0.035	-0.253	0.022	0.098	-0.283	-0.215	0.085	-0.261	-0.154	0.339
10	GE	Genova	ITC33	0.113	-0.077	0.072	0.204	-0.154	0.005	0.067	-0.194	-0.098	0.144	-0.056	0.089	0.651
11	SP	La Spezia	ITC34	0.187	-0.095	0.055	0.15	-0.27	0.055	0.169	-0.252	-0.096	0.201	-0.246	0.113	0.474
12	VA	Varese	ITC41	0.147	-0.026	0.048	0.103	-0.148	-0.018	0.076	-0.157	-0.126	0.11	-0.14	0.078	0.747
13	CO	Como	ITC42	0.133	-0.08	0.063	0.088	-0.223	0.003	0.073	-0.193	-0.116	0.065	-0.161	0.008	0.45
14	SO	Sondrio	ITC44	0.265	-0.21	0.069	0.292	-0.273	-0.086	-0.135	-0.361	-0.214	-0.041	-0.196	-0.146	0.201
15	MI	Milano	ITC4C	0.23	0.041	0.167	0.143	-0.062	-0.02	0.15	-0.086	0.035	0.178	-0.119	0.104	1.572
16	BG	Bergamo	ITC46	0.158	-0.178	0.065	0.122	-0.222	-0.14	-0.095	-0.271	-0.11	-0.033	-0.27	-0.073	0.568
17	BS	Brescia	ITC47	0.683	-0.491	0.196	0.976	-0.494	-0.34	0.189	-0.422	0.093	0.143	-0.447	0.015	0.338
18	PV	Pavia	ITC48	0.224	-0.11	0.1	-0.015	-0.241	-0.204	0.061	-0.229	-0.051	-0.008	-0.333	-0.128	0.388
19	CR	Cremona	ITC4A	0.247	-0.022	0.071	0.145	-0.431	-0.049	0.186	-0.165	-0.051	0.081	-0.548	-0.165	0.324
20	MN	Mantova	ITC4B	0.252	-0.03	0.079	0.114	-0.656	-0.108	0.038	-0.153	-0.044	-0.024	-0.632	-0.262	0.364
21	BZ	Bolzano	ITH10	1	-1	0.469	1	-1	0.081	0.347	-0.964	0.27	0.319	-0.941	-0.075	1.139
22	TN	Trento	ITH20	0.316	-0.759	-0.035	0.678	-1	-0.061	-0.017	-1	-0.298	0.176	-1	-0.941	0.885
23	VR	Verona	ITH31	0.464	-0.109	0.084	0.54	-0.521	-0.045	0.08	-0.094	0.066	-0.031	-0.344	-0.143	0.513
24	VI	Vicenza	ITH32	0.113	-0.05	-0.009	0.172	-0.319	-0.043	-0.041	-0.23	-0.18	-0.145	-0.364	-0.246	0.716
25	BL	Belluno	ITH33	-0.163	-0.35	-0.277	-0.028	-0.598	-0.263	-0.313	-0.759	-0.717	-0.193	-1	-0.622	0.483
26	TV	Treviso	ITH34	0.1	-0.054	0.02	0.114	-0.428	-0.182	-0.078	-0.147	-0.109	-0.128	-0.345	-0.279	0.646
27	VE	Venezia	ITH35	0.114	-0.133	0.057	0.043	-0.401	-0.233	-0.003	-0.143	-0.088	-0.036	-0.467	-0.224	0.449
28	PD	Padova	ITH36	0.146	0.024	0.069	0.094	-0.423	-0.111	-0.014	-0.058	-0.036	-0.057	-0.333	-0.215	0.744
29	RO	Rovigo	ITH37	0.164	-0.074	0.05	0.145	-0.302	-0.223	0.127	-0.199	-0.102	0.133	-0.454	-0.147	-0.021
30	UD	Udine	ITH42	0.158	-0.095	0.03	0.151	-0.183	-0.095	-0.078	-0.258	-0.184	0.087	-0.203	-0.077	0.359
31	GO	Gorizia	ITH43	0.261	-0.148	0.027	0.178	-0.482	-0.001	0.216	-0.293	-0.134	0.24	-0.39	0.047	0.49
32	TS	Trieste	ITH44	0.263	-0.156	0.024	0.189	-0.462	0.018	0.219	-0.295	-0.145	0.256	-0.342	0.049	1.196
33	PC	Piacenza	ITH51	0.13	-0.024	0.053	-0.028	-0.204	-0.122	-0.014	-0.159	-0.045	-0.039	-0.242	-0.198	0.388
34	PR	Parma	ITH52	0.284	-0.104	0.097	0.075	-0.261	-0.136	0.036	-0.131	-0.003	-0.167	-0.361	-0.183	0.791
35	RE	Reggio nell'Emilia	ITH53	0.265	-0.012	0.146	-0.023	-0.165	-0.127	0.027	-0.066	0.013	-0.113	-0.231	-0.201	0.679
36	MO	Modena	ITH54	0.195	0.01	0.091	0.04	-0.194	-0.082	0.045	-0.098	0.002	-0.131	-0.21	-0.134	0.724
37	BO	Bologna	ITH55	0.267	-0.134	0.132	0.23	-0.324	0.022	0.131	-0.262	0.121	0.106	-0.292	-0.21	1.267
38	FE	Ferrara	ITH56	0.188	0.02	0.079	0.071	-0.356	-0.126	-0.008	-0.045	-0.031	-0.051	-0.39	-0.306	0.271
39	RA	Ravenna	ITH57	0.18	-0.017	0.063	0.067	-0.362	-0.141	-0.006	-0.058	-0.012	-0.004	-0.281	-0.085	0.603
40	FC	Forlì-Cesena	ITH58	0.197	-0.05	0	-0.01	-0.155	-0.048	0.014	-0.132	-0.047	-0.027	-0.104	-0.051	0.618
41	PU	Pesaro e Urbino	ITI31	0.225	-0.157	0.004	0.365	-0.144	-0.094	-0.019	-0.154	-0.049	0.036	-0.098	-0.051	0.384
42	AN	Ancona	ITI32	0.204	-0.057	0.023	0.06	-0.155	-0.085	-0.057	-0.089	-0.082	-0.04	-0.131	-0.118	0.602
43	MC	Macerata	ITI33	0.325	-0.064	0.003	0.205	-0.167	-0.099	-0.06	-0.112	-0.066	-0.032	-0.16	-0.099	0.311
44	AP	Ascoli Piceno	ITI34	0.134	-0.105	0.041	0.095	-0.296	0.048	0.083	-0.229	-0.133	0.11	-0.169	0.022	0.405
45	MS	Massa-Carrara	ITI11	0.174	-0.127	0.095	0.119	-0.277	0.077	0.136	-0.215	-0.068	0.167	-0.202	0.062	-0.195
46	LU	Lucca	ITI12	0.133	-0.102	0.099	0.06	-0.128	-0.002	0.042	-0.099	-0.019	0.06	-0.11	0.013	0.328
47	PT	Pistoia	ITI13	0.192	-0.085	0.08	0.143	-0.199	-0.059	0.166	-0.143	-0.018	0.154	-0.279	0.016	0.245
48	FI	Firenze	ITI14	0.351	-0.081	0.131	0.546	-0.235	0.2	0.239	-0.097	0.13	0.358	-0.167	0.29	0.922
49	LI	Livorno	ITI16	0.152	-0.118	0.082	0.161	-0.253	0.081	0.138	-0.184	-0.079	0.186	-0.168	0.141	0.66
50	PI	Pisa	ITI17	0.222	-0.027	0.114	0.308	-0.071	0.009	0.106	0.016	0.017	0.231	0.01	0.102	0.737
51	AR	Arezzo	ITI18	0.252	-0.123	0.001	0.38	-0.222	0.076	0.014	-0.137	-0.02	0.202	-0.144	-0.006	0.285
52	SI	Siena	ITI19	0.313	-0.057	0	0.416	-0.137	-0.106	0.119	-0.13	0.065	0.237	-0.159	0.009	0.768
53	GR	Grosseto	ITI1A	0.327	-0.096	0.16	0.245	-0.164	0.114	0.223	-0.113	0.204	0.306	-0.108	0.285	0.078
54	PG	Perugia	ITI21	0.433	-0.191	0.326	0.479	-0.327	0.275	0.425	-0.396	0.34	0.61	-0.422	0.307	0.267
55	TR	Terni	ITI22	0.122	-0.021	0.083	0.122	-0.178	0.023	0.044	-0.104	-0.014	0.173	-0.039	0.077	0.008
56	VT	Viterbo	ITI41	0.255	0.121	0.132	0.03	-0.21	-0.015	0.153	0.098	0.111	0.033	-0.072	-0.005	-0.214
57	RI	Rieti	ITI42	0.321	0.01	0.259	0.234	-0.112	0.037	0.278	-0.001	0.079	0.272	-0.034	0.163	-0.211
58	RM	Roma	ITI43	1	-0.146	0.586	0.889	-0.379	-0.237	1	-0.205	1	0.864	-0.555	0.45	0.838
59	LT	Latina	ITI44	0.243	0.13	0.178	0.124	-0.402	-0.013	0.149	0.057	0.113	0.071	-0.224	0.024	-0.237
60	FR	Frosinone	ITI45	0.273	0.015	0.135	0.163	-0.192	0.058	0.137	-0.058	0.133	0.196	-0.169	-0.111	-0.531
61	CE	Caserta	ITF31	0.52	0.127	0.341	0.111	-0.217	0.055	0.328	0.233	0.303	0.133	-0.036	0.029	-0.775
62	BN	Benevento	ITF32	0.322	0.083	0.146	0.204	-0.101	-0.013	0.112	0.009	0.082	0.294	0	0.083	-0.685
63	NA	Napoli	ITF33	0.42	0.196	0.336	0.137	-0.148	0.103	0.288	0.215	0.273	0.28	0.059	0.072	-0.728
64	AV	Avellino	ITF34	0.22	0.037	0.158	0.282	-0.077	0.108	0.056	-0.095	0.03	0.238	-0.034	0.174	-0.652
65	SA	Salerno	ITF35	0.864	-0.147	0.536	0.928	-0.268	-0.046	0.822	-0.208	0.582	0.767	-0.35	0.229	-0.4
66	AQ	L'Aquila	ITF11	0.659	-0.448	0.422	1	-0.541	0.545	0.52	-0.397	0.49	0.818	-0.383	0.446	0.04
67	TE	Teramo	ITF12	0.133	-0.118	0.012	0.151	-0.177	-0.057	-0.069	-0.135	-0.108	0.004	-0.077	-0.012	0.213
68	PE	Pescara	ITF13	0.14	-0.086	0.036	0.143	-0.208	0.038	0.074	-0.172	-0.097	0.146	-0.136	0.089	0.249
69	CH	Chieti	ITF14	0.17	-0.016	0.032	0.149	-0.073	0.046	-0.056	-0.083	-0.08	0.06	0.005	0.043	0.022
70	CB	Campobasso	ITF22	0.172	0	0.09	0.127	-0.182	0.024	0.039	-0.057	-0.023	0.075	-0.04	0.024	-0.584
71	FG	Foggia	ITF46	0.746	-0.033	0.259	0.193	-0.489	0.127	0.441	-0.119	0.281	0.141	-0.157	0.107	-0.762
72	BA	Bari	ITF47	0.493	-0.035	0.342	0.399	-0.44	0.133	0.304	0.158	0.171	0.352	0.184	0.2	-0.381
73	TA	Taranto	ITF43	0.324	0.033	0.201	0.381	-0.356	-0.031	0.298	0.08	0.123	0.309	0.199	0.241	-0.546
74	BR	Brindisi	ITF44	0.394	-0.068	0.165	0.348	-0.391	-0.028	0.339	-0.086	0.004	0.302	-0.045	0.19	-0.778
75	LE	Lecce	ITF45	0.596	-0.061	0.223	0.44	-0.168	0.103	0.417	0.082	0.127	0.32	0.112	0.266	-0.801
76	PZ	Potenza	ITF51	0.479	-0.407	-0.126	0.643	-0.445	0.176	0.26	-0.699	-0.129	0.596	-0.483	-0.429	-0.519
77	MT	Matera	ITF52	0.192	-0.094	0.11	0.123	-0.059	0.008	0.069	-0.052	0.043	0.146	0.007	0.106	-0.751
78	CS	Cosenza	ITF61	0.773	-0.311	-0.001	0.935	-0.381	-0.073	0.57	-0.422	0.006	0.772	-0.727	-0.385	-0.969
79	CZ	Catanzaro	ITF63	0.256	0.001	0.098	0.208	-0.092	0.017	0.15	-0.078	-0.007	0.191	-0.042	0.098	-1.08
80	RC	Reggio di Calabria	ITF65	0.6	0.134	0.4	0.57	0.11	0.33	0.499	0.256	0.378	0.723	0.343	0.384	-0.952
81	TP	Trapani	ITG11	0.323	0.09	0.191	0.276	-0.095	0.071	0.195	0.023	0.076	0.217	0.106	0.116	-1.076
82	PA	Palermo	ITG12	1	-0.087	0.193	1	-0.06	0.19	0.84	-0.008	0.35	1	0.101	0.201	-1.15
83	ME	Messina	ITG13	0.566	0.08	0.126	0.429	-0.053	0.032	0.362	0.026	0.129	0.361	-0.191	0.076	-0.819
84	AG	Agrigento	ITG14	0.482	0.092	0.137	0.28	-0.011	0.154	0.255	0.105	0.221	0.354	0.222	0.234	-1.67
93	PN	Pordenone	ITH41	0.098	-0.106	-0.026	0.054	-0.304	-0.122	-0.058	-0.272	-0.262	-0.009	-0.334	-0.192	0.92
94	IS	Isernia	ITF21	0.124	-0.045	0.046	0.183	-0.259	0.031	0.079	-0.171	-0.084	0.129	-0.106	0.125	-0.551
96	BI	Biella	ITC13	0.252	-0.17	-0.061	0.165	-0.455	-0.003	0.173	-0.342	-0.223	0.239	-0.363	-0.002	0.155
97	LC	Lecco	ITC43	0.158	-0.14	0.02	0.098	-0.327	0.025	0.101	-0.275	-0.158	0.124	-0.226	-0.013	0.573
98	LO	Lodi	ITC49	0.206	-0.173	0.088	0.165	-0.366	-0.157	0.235	-0.283	-0.112	0.201	-0.433	-0.03	0.28
99	RN	Rimini	ITH59	0.166	-0.093	0.032	0.108	-0.323	0.003	0.088	-0.199	-0.091	0.127	-0.245	0.018	0.571
100	PO	Prato	ITI15	0.247	-0.135	0.034	0.165	-0.388	0.04	0.204	-0.256	-0.103	0.234	-0.278	0.087	0.45
101	KR	Crotone	ITF62	0.217	-0.037	-0.004	0.216	-0.187	-0.09	0.162	-0.15	-0.066	0.187	-0.105	-0.079	-1.525
102	VV	Vibo Valentia	ITF64	0.241	-0.03	0.059	0.236	-0.261	0.016	0.196	-0.181	-0.092	0.254	-0.146	0.072	-1.22
103	VB	Verbano-Cusio-Ossola	ITC14	0.159	-0.245	-0.185	0.072	-0.426	-0.113	-0.062	-0.411	-0.372	0.078	-0.296	-0.185	0.219
108	MB	Monza e della Brianza	ITC4D	0.234	-0.085	0.052	0.195	-0.31	0.034	0.21	-0.251	-0.11	0.208	-0.246	0.11	0.877
109	FM	Fermo	ITI35	0.195	-0.146	0.03	0.118	-0.331	0.005	0.146	-0.246	-0.139	0.174	-0.23	0.058	0.31
110	BT	Barletta-Andria-Trani	ITF48	0.318	0.01	0.114	0.27	-0.252	-0.161	0.242	-0.087	-0.002	0.234	-0.168	0.065	-0.749
85	CL	Caltanissetta	ITG15	0.346	-0.035	0.143	0.28	-0.079	0.082	0.242	0.045	0.055	0.268	0.169	0.219	-1.477
86	EN	Enna	ITG16	0.407	-0.025	0.074	0.249	-0.068	0.111	0.137	0.064	0.136	0.215	0.144	0.212	-1.463
87	CT	Catania	ITG17	0.78	-0.094	0.306	0.474	-0.274	0.255	0.474	0.2	0.309	0.651	0.178	0.293	-0.866
88	RG	Ragusa	ITG18	0.46	0.184	0.261	0.479	0.184	0.362	0.479	0.096	0.23	0.521	0.44	0.445	-1.075
89	SR	Siracusa	ITG19	0.469	0.137	0.247	0.347	0.06	0.171	0.492	0.086	0.231	0.357	0.136	0.283	-1.14
90	SS	Sassari	ITG25	0.423	-0.005	0.17	0.51	-0.105	0.191	0.273	-0.006	0.233	0.506	0.069	0.433	-0.667
91	NU	Nuoro	ITG26	0.374	-0.008	0.133	0.268	-0.075	0.084	0.191	-0.037	0.144	0.263	0.043	0.231	-0.627
92	CA	Cagliari	ITG27	0.302	-0.007	0.175	0.289	-0.03	0.106	0.147	0.065	0.087	0.346	0.096	0.243	-0.286
95	OR	Oristano	ITG28	0.376	0.092	0.144	0.189	0.028	0.15	0.192	0.123	0.158	0.433	0.165	0.234	-0.751
104	OT	Olbia-Tempio	ITG29	0.219	-0.084	0.096	0.194	-0.166	0.023	0.086	-0.043	0.011	0.127	-0.04	0.039	-0.646
105	OG	Ogliastra	ITG2A	0.17	-0.036	0.086	0.133	-0.261	0.02	0.136	-0.131	-0.054	0.176	-0.096	0.06	-0.637
106	VS	Medio Campidano	ITG2B	0.177	0.007	0.116	0.21	-0.229	0.11	0.215	-0.105	-0.022	0.244	-0.089	0.241	-0.906
107	CI	Carbonia-Iglesias	ITG2C	0.181	0.001	0.084	0.191	-0.262	0.096	0.185	-0.127	-0.03	0.219	-0.084	0.206	-0.689

## Sheet: Metadata
	Manuscript Climate risk index for Italy
	Jaroslav Mysiak et al
	Attributes
	ISTAT Code		Italian statistical office (ISTAT) code of the provinces
	Abbr		Abbreviation o fthe name
	Name		Name of the provinces
	NUTS3 code		Eurostat NUTS3 code of the provinces
	Scores values are rounded to 3 decimal places
